# Supplementary material for: Field evaluation of the potential for avian exposure to clothianidin following the planting of clothianidin-treated corn seed
Source: PeerJ. 2018 Nov 7;6:e5880. doi: 10.7717/peerj.5880 (PMC6228585; doi:10.7717/peerj.5880)
Supplement: Supplemental Information 4 [file peerj-06-5880-s004.xlsx]

## Sheet: S3
Table S3. Summary of avian observations across all 21 completely observable subplots from 06:30 to 08:30 a.m. for the first three consecutive days after planting.
Species observed	Genus/species	Occurrences	Detailed behavioral observations
(Common name)
European starling	Sturnus vulgaris	663	181
Common grackle	Quiscalus quiscula	334	118
Red-winged blackbird	Agelaius phoeniceus	160	73
American robin	Turdus migratorius	125	42
Horned lark	Eremophila alpestris	78	39
House sparrow	Passer domesticus	72	32
Brown-headed cowbird	Molothrus ater	71	21
American pipit	Anthus rubescens	66	19
American crow	Corvus brachyrhynchos	57	14
Rock pigeon	Columba livia	48	13
Savanah sparrow	Passerculus sandwichensis	34	10
Killdeer	Charadrius vociferus	28	7
Blue jay	Cyanocitta cristata	25	4
Song sparrow	Melospiza melodia	24	3
Canada gooose	Branta canadensis	22	3
Unknown sparrow	NA	13	3
Chipping sparrow	Spizella passerina	9	3
Northern cardinal	Cardinalis cardinalis	8	2
Cliff swallow	Petrochelidon pyrrhonota	7	1
Unknown bird	NA	6	1
Barn swallow	Hirundo rustica	4	1
Rusty blackbird	Euphagus carolinus	4	1
White-crowned sparrow	Zonotrichia leucophrys	4	1
Tree swallow	Tachycineta bicolor	3	1
American goldfinch	Spinus tristis	2	1
Eastern kingbird	Tyrannus tyrannus	2	1
Mallard	Anas platyrhynchos	2	1
Mourning dove	Zenaida macroura	2	-
Wood duck	Aix sponsa	2	-
Brown thrasher	Toxostoma rufum	1	-
Baltimore oriole	Icterus galbula	1	-
Gray cat bird	Dumetella carolinensis	1	-
Red-bellied woodpecker	Melanerpes carolinus	1	-
Turkey vulture	Cathartes aura	1	-
White-throated sparrow	Zonotrichia albicollis	1	-
Wild turkey	Meleagris gallopavo	1	-
Total		1882	596
NA = Not Applicable
