# Supplementary material for: Field evaluation of the potential for avian exposure to clothianidin following the planting of clothianidin-treated corn seed
Source: PeerJ. 2018 Nov 7;6:e5880. doi: 10.7717/peerj.5880 (PMC6228585; doi:10.7717/peerj.5880)
Supplement: Supplemental Information 6 [file peerj-06-5880-s006.xlsx]

## Sheet: Raw data_Analytical
Raw Data Table S5. The measured amount of clothianidin per 50 seeds from the 5 samples collected in the field at 5 different study site locations
Sample ID	Fortified Concentration (mg)	Multiplaction Factor	Analytical Results (mg)	Percent of Fortified
W3ALG11001-00-3045	62.5	100	64.4	103
381512/W3PR111005-00	62.5	100	67.1	107
381508/W3ALG11001-00	62.5	100	69.6	111
W3CHA11063-00	62.5	100	67.9	109
W3CHA11063-00	62.5	100	58.9	94.3
QC #1	50.3	100	50.6	101
QC #2	60.2	100	62.8	104
QC #3	75.3	100	75.9	101
QC #4	60	100	59.7	99
Mean (±SD): 105% ± 6.67 (n = 5)
