# Supplementary material for: Field evaluation of the potential for avian exposure to clothianidin following the planting of clothianidin-treated corn seed
Source: PeerJ. 2018 Nov 7;6:e5880. doi: 10.7717/peerj.5880 (PMC6228585; doi:10.7717/peerj.5880)
Supplement: Supplemental Information 7 [file peerj-06-5880-s007.xlsx]

## Sheet: Raw data_Corn Seed Delivery
Raw Data Table S6. Poncho treated seed delivered by seed company representatives to cooperating growers
Study Site Numbera	Amount Delivered (bags)	Seed Lot Number
L-7	298	381508/W3ALG11001-00
L-14	30	381511/W3ALG11001-00
L-14	30	393188/V1PNE11062-00
L-2	19	381512/W3PR111005-00
L-2	5	388137/Z3RE111008-00
L-6	298	381508/W3ALG11001-00
	100	379858/W3PLY11022-00
	35	388135/Z3ALG11005-00
	40	388135/Z3ALG11006-00
L-12 L-13	15	381508/W3ALG11001-00
L-4	41	381508/W3ALG11001-00
L-5	62	384767/W3CHA11053-00
L-10 L-11	122	384767/W3CHA11053-00
G-2	4	W3CHA11063-00
G-7	6	W3CHA1061-F1
G-4	8	W3CJA11061-F1
G-11	5	W3PLY11018-00
G-3	11	W3CHA11061-F1
G-10	5	W3CHA11063-00
G-13	4	W3CHA11061-F1
G-5 G-12	33	W3CHA11061-F1
G-1	4	W3CHA11061-F1
aL = London area sites G = Guelph area sites
